# Supplementary material for: Comparative Transcriptome Analysis Provides Insights into the Resistance in Pueraria [Pueraria lobata (Willd.) Ohwi] in Response to Pseudo-Rust Disease
Source: Int J Mol Sci. 2022 May 7;23(9):5223. doi: 10.3390/ijms23095223 (PMC9101505; doi:10.3390/ijms23095223)
Supplement: Supplementary file 1 [file ijms-23-05223-s001.zip]

Archive with 1 entries (1 files):
- ijms-1706530-supplementary.pdf
